# Supplementary material for: Rational Constructed Ultra-Small Iron Oxide Nanoprobes Manifesting High Performance for T1-Weighted Magnetic Resonance Imaging of Glioblastoma
Source: Nanomaterials (Basel). 2021 Oct 2;11(10):2601. doi: 10.3390/nano11102601 (PMC8540453; doi:10.3390/nano11102601)
Supplement: Supplementary file 1 [file nanomaterials-11-02601-s001.zip]

Archive with 1 entries (1 files):
- nanomaterials-1390826-supplementary.pdf
